# Supplementary material for: Co-regulatory network analysis of the main secondary metabolite (SM) biosynthesis in Crocus sativus L
Source: Sci Rep. 2024 Jul 9;14:15839. doi: 10.1038/s41598-024-65870-z (PMC11233700; doi:10.1038/s41598-024-65870-z)
Supplement: Supplementary file 2 — Supplementary Information 2. [file 41598_2024_65870_MOESM2_ESM.xlsx]

## Sheet: Sheet1
Table S5. Consensus motifs identified in promoter region of apocarotenoids genes in C.sativus.
brown module
Consensus motifs	Trans-acting regulatory elements	Site binding sequence
GGCGGACCGGCT	unknown
TGGDTCGGTBC	unknown
GACTCCAAKGCG	unknown
CTCCTCCTCMCY	unknown
CTAGGGTTBGG	unknown
TCGGAGGGCC	phyA; phytochrome; light	GGGCC
CCCCGGGGGGC
CTKCCCGTCCG	Box A; PAL	CCGTCC
GGTGRGGDAAGG	unknown
GRGGAGGG	unknown
GGAGCGGCGTG	unknown
GGGTGCTACCCC	unknown
CCTCTCKCCSAC	unknown
CTGTCSATCAAC	unknown
GTTGCATTGGRG	CAAT; legA; seed		CAAT
	HSE (Heat shock element); CCAAT box		CCAAT
TTTCCCCT	GRWAAW
GTCCGGGGTAC	copper; oxygen; hypoxic,CuRE	GTAC
	CuRE	GTAC
CCTCCTCGCC	unknown
CGCCTCCATGC	unknown
CATTGCCCCCG	CAAT; legA; seed;	CAAT
	E2F	WTTSSCSS
GGGGCGTGTC	unknown
GGGTACCACTCC	CuRE	GTAC
	mesohpyll; CACT	YACT

## Sheet: Sheet2
green
Consensus motifs	Trans-acting regulatory elements	Site binding sequence
GARGGAGAAGA	unknown
GGCCCGAAHC	phyA; phytochrome; light	GGGCC
CAGACCGTCS
CCYCCCACCCC	unknown
CSGCGGGGG	unknown
CBCGAGCGVGAG	unknown
GGGTNCCGTCCA	sucrose; sporamin; sugar-induced; SpoA	TGGACGG
	Box A; PAL	CCGTCC
CGGACCGAAC	unknown
GGGAGTGGC	mesohpyll; CACT	YACT
	phyA; phytochrome; light;	GCCAC
GAGATGGATGG	unknown
CCCTTCATTAT	unknown
TGARATCYGGA	unknown
GCCGGATC	unknown
GGGMGGGC	unknown
GCCGGSC	unknown
GGRGGGTCAAAA	ERE; W box; WRKY1	TTGACC
	WRKY	TTTGACY
	ERF	TGACY
	WRKY18	TTGAC
	WRKY	TGAC
TACGGKTTCGG	unknown
CCCGTC	unknown
CCCTCYTMCTCC	unknown
CAAGCGG	unknown
GGCTYCMCGAC	unknown
GCAAGCRCGC	unknown
GTCGYCTCG	unknown
TMTTGTGABAT	g10; pollen; pectate lyase	GTGA
CTTTTTCTTCT	Dof	AAAG
	GT-1,Trihelix transcription factor GT-1, Myb-like	GRWAAW
	GT-1 box,Trihelix transcription factor GT-1, Myb-like	GAAAAA
	pollen; lat52; endo-beta-mannnanase; MAN;	AGAAA

## Sheet: Sheet3
blue
Consensus motifs	Trans-acting regulatory elements	Site binding sequence
AGGCGG	unknown
CATGKATGAKT	unknown
CTHGTCRGTC	unknown
CCGATSC	unknown
CGCCCWTYGGTC	unknown
CTGCCATC	unknown
GAATGCCC	unknown
CYACCTG	unknown
GCGTCTTC	unknown
GTCCTCC	unknown
CTACGSTCC	unknown
CCGRTCGAC	unknown
CAACGGC	unknown
	MYB	CNGTTR
	MYB	YAACKG
	MYB	AACGG
GGGSCTC	unknown
AGCTAGT	unknown
CTTGCC	unknown
CGTTGTTTKGTG	unknown
ATCGGA	unknown
